# Supplementary material for: Radon-Induced Radiation Biomarkers: A Scoping Review from Exposure Dosimetry to Early Biological Effects on the Lung
Source: Int J Mol Sci. 2026 May 14;27(10):4391. doi: 10.3390/ijms27104391 (PMC13206839; doi:10.3390/ijms27104391)
Supplement: Supplementary file 1 [file ijms-27-04391-s001.zip]

Archive with 1 entries (1 files):
- ijms-4061098-supplementary.pdf
